# Supplementary material for: Transcriptional Regulation of Thrombin-Induced Endothelial VEGF Induction and Proangiogenic Response
Source: Cells. 2021 Apr 15;10(4):910. doi: 10.3390/cells10040910 (PMC8071415; doi:10.3390/cells10040910)
Supplement: Supplementary file 1 [file cells-10-00910-s001.zip]

Archive with 1 entries (1 files):
- cells-1166138-supplementary.pdf
